# Supplementary material for: Development of 2′-O-Methyl and LNA Antisense Oligonucleotides for SMN2 Splicing Correction in SMA Cells
Source: Biomedicines. 2023 Nov 16;11(11):3071. doi: 10.3390/biomedicines11113071 (PMC10669464; doi:10.3390/biomedicines11113071)
Supplement: Supplementary file 1 [file biomedicines-11-03071-s001.zip]

Archive with 1 entries (1 files):
- biomedicines-2665145-supplementary.pdf
